# Supplementary material for: User-Friendly Replication-Competent MAdV-1 Vector System with a Cloning Capacity of 3.3 Kilobases
Source: Viruses. 2024 May 11;16(5):761. doi: 10.3390/v16050761 (PMC11126015; doi:10.3390/v16050761)
Supplement: Supplementary file 1 [file viruses-16-00761-s001.zip]

Archive with 1 entries (1 files):
- viruses-2943616-supplementary.pdf
